# Supplementary material for: Trial characteristics, geographic distribution, and selected methodological issues of 1425 infertility trials published from 2012 to 2023: a systematic review
Source: Hum Reprod Open. 2025 Jan 24;2025(1):hoaf004. doi: 10.1093/hropen/hoaf004 (PMC11842059; doi:10.1093/hropen/hoaf004)
Supplement: hoaf004_Supplementary_Data [file hoaf004_supplementary_data.zip]

Archive with 2 entries (2 files):
- Supplementary Figures combined.docx
- HRO-24-0338-R2-SuppFileS1.docx
